# Supplementary material for: Psychrobacter Infections in Humans—A Narrative Review of Reported Cases
Source: Antibiotics (Basel). 2025 Feb 1;14(2):140. doi: 10.3390/antibiotics14020140 (PMC11851457; doi:10.3390/antibiotics14020140)
Supplement: Supplementary file 1 [file antibiotics-14-00140-s001.zip]

Archive with 1 entries (1 files):
- antibiotics-3432924-supplementary.pdf
